# Supplementary material for: From Bench to Bedside: Emerging Paradigms in CAR‐T Cell Therapy for Solid Malignancies
Source: Adv Sci (Weinh). 2025 Aug 25;12(40):e05822. doi: 10.1002/advs.202505822 (PMC12561344; doi:10.1002/advs.202505822)
Supplement: Supplementary file 1 — Supporting Information [file ADVS-12-e05822-s001.xlsx]

## Sheet: S. Table 1
NCT ID	CAR target	Phase	Number of patients	Cancer Type	Method of constructing CAR	Route of CAR T infusion	Number of CAR T infusions	CAR T dose	Outcome Measures	Reference
NCT03874897	Claudin18.2	I	37	Gastric cancer, Gastroesophageal junction cancer, Pancreatic cancer or Digestive system malignancy	Lentiv.	i.v.	1 infusion	2.5×108, 3.75×108, 5×108	18 PR, 9 SD, 10 PD	2
NCT04581473	Claudin18.2	I/II	104	Gastric cancer, Gastroesophageal junction cancer	Lentiv.	i.v.	Up to 3 infusions	2.5×108	23 PR, 42 SD, 31 PD, 8 NE	3
NCT04503278	Claudin 6	I	22	Relapsed/refractory Claudin 6-positive solid tumors	Retrov.	i.v.	1 infusion	1×107, 1×108	4 PR, 1 SD, 7 PD, 10 NE; 9 DLT	4
NCT02905188	GPC3	I	24	Hepatocellular carcinoma	Retrov.	i.v.	1 infusion	1×107, 3×107	4 PR, 10 SD, 10 PD	5
NCT02395250	GPC3	I	13	Relapsed or refractory hepatocellular carcinoma	Lentiv.	i.v.	Up to 9 infusions	1×105/kg to 2×109/kg	2 PR, 1 SD, 5 PD, 5 NE	6
NCT01818323	pan-ErbB	I	15	Head and neck squamous cell carcinoma	Retrov.	Intratumoral	1 infusion	3×106, 1×107, 3×107, 1×108, 3×108, 1×109	9 SD, 6 PD	7
NCT03330834	PD-L1	I	1	Non-small cell lung cancer	Lentiv.	i.v.	1 infusion	1-2×106/kg	1 PR	Not published
NCT01837602	c-MET	I	6	Metastatic breast cancer	Lentiv.	Intratumoral	1 infusion	3×107, 3×108	1 SD, 5 PD	8
NCT03060356	c-MET	I	7	Advanced melanoma or breast carcinoma	Lentiv.	i.v.	Up to 6 infusions	1×108	4 SD, 3 PD; PFS 1.4/1.0/1.7/0.9/0.6/0.9/0.9 months	9
NCT02349724	CEA	I	14	Metastatic colorectal cancer	Lentiv.	i.v.	2 infusions	1×105,5×105, 1×106,1×107, 1×108/kg	10 SD, 3 PD, 1 NE	10
NCT04438083	CD70	I	13	Renal cell carcinoma	Retrov.	i.v.	Up to 2 infusions	3×107, 1×108, 3×108, 9×108	1 CR, 12 SD	11
NCT03873805	PSCA	I	14	Prostate carcinoma	Lentiv.	i.v.	1 infusion	1×107, 10 plus lymphodepletion, 10 plus modified lymphodepletion	7 SD, 7 PD; 2 DLT	Not published
NCT03089203	PSMA	I	18	Metastatic castrate resistant prostate cancer	Lentiv.	i.v.	1 infusion	1-3×107/m2, 1-3×108/m2	1 marked clonal CAR T cell expansion; Safety profile acceptable	12
NCT01454596	EGFRvIII	I/II	18	Glioblastoma	Retrov.	i.v.	Up to 2 infusions	1×107, 3×107, 1×108, 3×108, 1×109,3×109, 3-6×1010	18 PD; PFS 1.1/1.1/1.3/1.2/1.1/2.7/0 months	13
NCT02208362	IL13Rα2	I	58	Glioblastoma	Lentiv.	Intratumoral, intracavitary, intraventricular or both intratumoral/intracavitary and intraventricular	Up to 4 infusions	2.2×107, 1.1×108, 2.2×108	29 PR, 29 PD; 0 DLT	14
NCT05168423	EGFR + IL13Rα2	I	13	EGFR-amplified glioblastoma	Lentiv.	i.v.	1 infusion	5×106,1×107, 2.5×107	1 PR, 8 SD, 4 PD	15
NCT02664363	EGFRvIII	I	3	Grade IV malignant glioma	Retrov.	i.v.	1 infusion	1×107	0 DLT	16
NCT01460901	GD2	I	3	Neuroblastoma	Retrov.	i.v.	1 infusion	2×106/m2	3 PR; 0 DLT	Not published
NCT01822652	GD2	I	13	Neuroblastoma	Retrov.	i.v.	1 infusion	1×107/m2, 2×107/m2, 1×108/m2	5 PR, 2 SD, 5 PD, 1 NE; 0 DLT	17
NCT02107963	GD2	I	15	Refractory neuroblastoma	Retrov.	i.v.	1 infusion	1×105/kg, 1×106/kg, 3×106/kg, 1×107/kg	2 CR, 2 PR, 11 SD	18
NCT02761915	GD2	I	6	Relapsed or refractory neuroblastoma	Retrov.	i.v.	1 infusion	1×107/m2, 1×108/m2, 1×109/m2	3 CR, 3 PD	19
NCT04483778	B7H3	I	9	Relapsed or refractory non-CNS solid tumors	Lentiv.	i.v.	2 infusions	5×105, 1×106/kg	1 PR	20
NCT02414269	Mesothelin	I/II	46	Malignant pleural disease	Retrov.	Intrapleurally	1 infusion	1×105,3×105, 1×106,3×106	OS 17.7/6.1/23.9%	21
NCT01583686	Mesothelin	I	15	Metastatic cancer (Cervical, Pancreatic, Ovarian or Lung cancer, Mesothelioma)	Retrov.	i.v.	Up to 2 infusions	1×106, 3×106, 1×107, 3×107, 1×108	1 SD, 14 PD	22
NCT03545815	Mesothelin	I	17	Locally advanced or metastatic solid tumors	Lentiv.	i.v.	Up to 3 infusions	1–2×105/kg, 0.5-1×106/kg, 1.5-3×106/kg, 4.5-9×106/kg	7 SD, 8 PD	23
NCT01218867	VEGFR2	I/II	24	Metastatic cancer (Melanoma, Renal cancer)	Retrov.	i.v.	Up to 2 infusions	1×106, 3×106, 1×107, 3×107, 1×108, 3×108, 1×109,3×109, 1×1010,3×1010	1 PR, 22 PD, 1 SD	Not published
NCT00924287	HER2	I/II	1	Metastatic cancer (Overexpressing HER2)	Retrov.	i.v.	Up to 15 infusions	720,000 IU/kg every 8 hours	1 PD	Not published
NCT02587689	Mucin 1	I/II	1	Relapsed or refractory solid tumor	Lentiv.	Intratumoral	2 infusions	5×105	Safety profile acceptable	24
CAR: Chimeric antigen receptor; CEA: Carcino-embryonic antigen; CR: Complete response; DLT: Dose-limiting toxicity; GD2: disialoganglioside; GPC3: Glypican-3; ICV: Intracerebroventricular; i.v.: Intravenously; Lentiv.: Lentiviral vector; NE: Not evaluable; OS: Overall survival; PD: Progressive disease; PR: Partial response; PSCA: Prostate stem cell antigen; PSMA: Prostate-specific membrane antige…
